# Supplementary material for: Enhanced protein synthesis is a defining requirement for neonatal B cell development
Source: Front Immunol. 2023 Apr 17;14:1130930. doi: 10.3389/fimmu.2023.1130930 (PMC10149930; doi:10.3389/fimmu.2023.1130930)
Supplement: Supplementary Table 1 — Antibodies and reagents used for Flow Cytometry, Western Blot, or IP. [file Table_1.xlsx]

## Sheet: Sheet1
Antigen	Fluorochrome	Clone	Manufacturer	Reference#
7-AAD	-	-	BD Bioscience	559925
B220	APC Cy7	RA3-6B2	BioLegend	103224
B220	PE CF594	RA3-6B2	BD Biosciences	562313
CD117	BV421	2B8	BD Biosciences	562609
CD117	PE	2B8	Invitrogen	12-1171-82
CD19	APC Cy7	1D3	BD Biosciences	557655
CD19	BV786	1D3	BD Biosciences	563333
CD23	PE Cy7	B3B4	BioLegend	101614
CD25	PE eFluor610	PC61.5	Invitrogen	61-0251-82
CD3	PE Cy5	145-2C11	BioLegend	100310
CD43	FITC	S7	BD Biosciences	553270
CD5	BV421	53-3.3	BD Biosciences	562739
CD5	PE	53-7.3	BioLegend	100608
CD93	APC	AA4.1	BioLegend	136510
CD93	BV786	AA4.1	BD Biosciences	740941
c-MYC	Unconjugated	Y69	Abcam	Ab32072
Goat anti-	AF647	Polyclonal	Invitrogen	A-21244
Rabbit IgG (H+L)
Cross-Adsorbed
Secondary Antibody
Gr-1	PE Cy5	RB6-8C5	BioLegend	108410
IgM	FITC	11/41	BD Biosciences	553437
IgM	PE Cy7	RMM-1	BioLegend	406514
Alkyne, 5-isomer	AF488	-	Invitrogen	A10267
PtC	Marina Blue	DOPC/CHOL Liposomes	Formumax	F60103F-MB
Ter119	PE Cy5	TER-119	BioLegend	116210
Tubulin alpha			CST	2125
RPL23			Abcam	ab264369
RPL36a			Invitrogen	PA5-70719
RPS9			Abcam	ab157125
FLAG M2			Sigma	F1804
LIN28B			CST	4196
