# Supplementary material for: Enhanced protein synthesis is a defining requirement for neonatal B cell development
Source: Front Immunol. 2023 Apr 17;14:1130930. doi: 10.3389/fimmu.2023.1130930 (PMC10149930; doi:10.3389/fimmu.2023.1130930)
Supplement: Supplementary file 2 [file Table_2.xlsx]

## Sheet: Åkerstrand et al 2022 Supptable
Gene	FPKM Input Lin28b#1	FPKM IP Lin28b#1	FPKM Input Lin28b#2	FPKM IP Lin28b#2	FPKM Input Littermate control	FPKM IP Littermate control
Hnrnpm	291.25	2549.07	303.21	1665.61	274.4	449.86
Cops9	1451.06	11444.3	1649.17	10357.8	1511.11	1818.85
Vav1	74.78	491.3	70.47	350.5	64.69	74.96
Rpl36a	2532.02	15565.1	2697.84	13769.4	2606.89	2926.45
Rpl5	85.4	427.53	81.61	508.24	76.28	123.13
Hsp90aa1	605.15	3821.83	561.95	2562.33	600.06	755.61
Ralgps2	136.47	673.35	122.74	615.1	153.35	301.5
Calm3	194.8	789.46	202.8	1143.97	160.58	226.21
Rpl22l1	1663.54	8485.35	1954.92	8804.21	1719.31	1313.02
Rpl23	2636.67	12506.7	2678.2	12567.8	2617.44	2816.99
Gm33051	635.81	3116.45	756.59	3311.48	603.17	538.87
Rpl36a-ps2	394.92	1702.84	462.15	2280.57	505.44	526.52
Eef1b2	1704.11	8781.87	1663.65	6588.93	1700.01	2198.92
Hspa9	64.63	312.8	57.32	244.97	52.01	81.77
Ndufa5	857.21	3802.62	1050.51	4444.64	1042.16	792.83
Lsm6	964.83	4157.35	1084.49	4568.83	944.77	1348.97
Clcc1	50.1	260.22	55.22	180.74	54.35	69.16
Ndufb3	585.49	2721.1	749.58	2786.42	682.88	550.23
Marc2	188.33	894.57	214.62	742.21	219.87	315.43
Epb41l4aos	143.23	638.4	128.15	480.17	120.55	117.57
Ndufb1-ps	1006.67	4064.16	1104.08	4577.16	1146.7	737.23
Rps9	5051.32	22352.1	5027.05	18760	4926.97	5606.91
Nsrp1	111.83	485	123.73	472.21	118.96	115.73
Wnk1	65.48	276.35	66.92	260.61	57.54	120.26
Odc1	91.09	378.7	95.47	365.79	86.12	286.57
Cox17	1633.82	7296.75	1807.5	6146.22	1732.88	1687.81
Smchd1	67.29	260.49	73.73	282.21	54.8	49.89
Ifrd1	121.96	476.34	109.95	386.15	87.36	86.8
Snrpe	2682.45	11393	3304.69	10445.5	2987	2372.45
Rbm8a	258.08	989.75	317.2	1115.74	322	357.92
Clta	327.92	1081.96	336.22	1305.11	326.43	414
Selenos	200.54	800.42	191.52	586.75	188.94	190.6
Gm8430	301.68	1172.6	317.93	947.02	228.24	323.35
Rps27a	5339.88	20660.5	5272.55	15769.6	4520.81	5932.29
Gmfb	51.17	162.89	61.24	220.22	60.54	74.95
Ndufb10	412.97	1552.7	463.23	1391.88	471.95	404.97
Hpf1	176.46	670.73	163.21	483.42	178.92	161.31
Ube3a	97.29	355.8	91.95	280.22	80.55	156.46
Nucks1	99.95	372.64	86.74	254.7	82.89	237.62
Cdv3	153.23	590.93	168.32	465.77	136.24	501.81
Hnrnpa2b1	1405.8	6195.88	1386.65	3068.92	1292.8	1249.91
Plekha2	69	235.58	66.62	211.5	70.45	125.27
Nap1l1	204.75	739.99	228.64	674.08	212.89	312.44
Snrpert	185.88	620.21	268.27	820.44	209.07	197.75
Coq7	125.15	414.26	154.4	475.27	161.54	146
Rpl13a	5984.76	19912.6	5477.6	16653.9	5189.44	7895.46
Llph-ps2	184.53	742.64	272.1	616.9	202.37	247.94
Phykpl	115.5	311.37	103.59	371.36	90.58	107.47
Psmd2	121.47	400.79	113.19	336.8	109.26	147.15
Srsf3	455.2	1653.88	535.66	1407.75	514.31	750.69
Timm10	122.71	391.01	166.07	509.56	153.86	132.49
Atp5h	1632.03	4772.71	1996.05	6629.61	1992.78	1517.25
Atp1b3	325.61	1102.53	321.69	913.35	250.58	328.43
Snrnp40	84.23	227.64	79.8	278.27	76.02	75.3
Vamp8	311.56	931.01	353.25	1129.57	328.11	290.19
Zmat2	67.77	252.88	78.95	189.39	70.4	82.22
Rpl38	3827.95	12577	4323.73	12217.4	3830.08	3290.56
Rps14	5814.83	19437	5949.61	16398.8	5945.64	5593.28
Bysl	78.56	251.49	63.75	181.21	71.78	146.54
Nup85	81.74	274.5	83.17	222.65	85.52	97.13
Hypk	242.05	887.02	309.24	718.6	323.4	339.22
Rpl12	1685.88	4784.89	1551.93	4880.16	1535.52	1503.54
Ezh2	414.13	1328.03	388.25	1070.47	428.89	428.88
Rps16	4714.69	12681.8	4733.05	15426.6	4444.18	3493.97
Hnrnpa3	485.9	1683.23	492.25	1208.29	421.21	400.87
Ywhae	248.98	586.02	264.24	917.28	238.17	334.96
Fdx1	67.29	187.87	70.78	214.59	69.1	57.43
Atp6ap1	65.37	220.98	61.13	148.04	62.82	78.68
Mrpl12	172.91	462.11	180.43	564.41	185.72	180.46
Bclaf1	54.5	171.21	51.14	135.57	51.73	46.71
Zrsr2	92.69	333.27	101.91	223.55	80.78	156.25
Strap	75.02	194.89	70.7	225.55	62.47	69.5
Rbm17	197.7	703.28	189.33	413.12	182.92	212.91
Rpn1	52.25	162.28	51.96	135.44	50.18	81.53
Ptp4a2	124.88	374.8	153.61	413.5	141.19	211.27
Hdgf	205.45	677.81	226.94	540.5	236.65	321.29
Nasp	71.61	226.38	82.84	208.52	84.99	69.93
Ptgr1	80.21	244.67	101.9	266.52	77	65.89
Rps3a1	5237.24	16324.3	4964.89	12615.4	5116.91	7978.41
Polr2k	521.85	1550.4	718.12	1894.04	665.43	413
Cox6c	3720.8	11574.7	4990.39	12445.5	4587.54	3364.36
Txnip	121.79	360.52	92.83	244.8	107.37	111.42
Gm9797	119.07	309.24	134.84	402.74	104.52	100.3
Ikbkb	74.25	207.02	74.11	206.26	61.33	67.89
Rps24	4019.38	12763.7	3756.67	8798.45	3787.22	2679.24
Chmp5	62.6	209.53	69.26	148.9	65.78	52.21
Rps8	2265.68	6648.88	2292.28	5853.74	2454.15	2981.74
Uqcrh	1510.78	4532.45	1787.86	4441.4	1740.87	1734.25
Psmd13	64.32	193.51	66.62	164.93	71.68	98.54
Dcaf13	67.14	211.7	79.94	184.87	92.05	81.92
Srsf1	167.36	449.47	147.98	409.29	131.68	217.21
Ulk4	201.02	616.31	169.21	402.78	166.46	292.51
Rtf1	59.76	167.91	54.86	141.42	49.74	90.59
Crebbp	58.78	141.13	60.82	180.58	53.81	154.34
Pfdn2	119.57	313.31	128.85	353.88	116.54	132.13
Tardbp	234.85	691.84	219.63	528.98	251.34	281.57
Zranb2	98.4	345.55	109.51	201.2	96.61	123.74
Alyref	251.94	744.45	317.25	757.17	307.21	361.28
Rplp2	10850.7	34753.9	10334.1	22042.4	9542.02	7399.26
Phf5a	168.68	385.39	206.52	627.45	193.11	196.21
Psmb1	290.93	771.43	326.07	866.06	328.9	301.6
Tbca	959.01	2962.46	1210.56	2657.62	1131.21	887.38
Rps19	8299.09	19706.3	7817.14	22712.9	7456.46	7664.65
1700048O20Rik	77.07	209.22	134.11	342.22	83.07	46.24
Prc1	86.55	236.23	91.01	230.74	85.91	136.04
Gtf3c6	131.79	362.31	157.45	395.42	154.06	115.41
Mat2a	285.93	661.78	223.53	652.25	221.58	197.18
Nudt3	61.82	164.97	51.81	132.43	63.53	265.76
Hint1	2057.71	5506.48	2160.49	5358	2050.68	1542.02
Eif3c	147.15	375.47	160.23	417.05	125.25	155.67
Vpreb1	3111.94	8667.36	3363.99	7919.23	3012.33	2736.81
Ythdc1	57.66	171.74	59.13	127.07	57.13	56.99
Cyb5r4	101.03	289.36	96.9	219.13	101.65	129.34
Snrnp25	154.55	417.35	177.3	428.6	176.12	192.99
Fbl	128.68	365.73	142.95	325.12	145.76	156.33
Lsm5	719.22	2042.12	947.58	2147.54	750.37	527.99
Rpa2	75.75	248.85	76.9	138.82	87.7	124.58
Pds5a	68.18	188.12	61.57	143.05	48.55	102.38
Snhg8	342.29	988.53	297.67	651.13	390.85	409.66
Hspe1	1135.24	3039.89	1528.32	3596.94	1367.24	970.44
Nudt21	204.09	479.98	187.03	500.32	200.5	169.24
Tra2b	237.28	679.68	197.47	422.19	213.18	262
Siva1	461.87	1311.86	449.26	970.88	535.17	582.41
Canx	108.6	275.81	102.24	251.49	82.73	118.11
1300002E11Rik	105.67	220.88	97.84	283.51	110.88	116.09
Anp32e	348.93	1128.78	343.14	590.55	385.59	385.77
Pdcd2	73.97	208.43	81.07	173.28	102.67	92.59
Gm16933	74.35	174.34	70.82	184.59	78.84	118.11
Snrpd1	570.27	1631.34	852.31	1779.77	787.14	754.43
Hsp90b1	238.84	712.55	250.31	488.65	242.28	346.51
Cdc123	165.46	448.54	178.63	392.03	169.88	167.08
Nsmce1	121.01	273.77	121.23	319.61	115.33	84.86
Nop53	156.67	345.45	139.37	373.42	137.92	343.46
Uqcrb	1608.94	3858.69	2536.07	6284.25	2116.16	1064.35
Metap2	271.61	669.99	253.88	604.39	248.31	291.52
Rpp14	52.4	135.28	69.02	155.79	53.87	51.4
Brd2	136	293.32	121.72	325.16	125.01	179.23
Psip1	68.64	213.07	64.81	110.59	68.01	70.78
Gm37676	83.08	229.3	76.16	156.03	50.88	115.17
Rpl7	1679.32	4346.8	1726.35	3815.67	1894.56	2624.57
Gm15500	1295.17	3320.58	1260.64	2806.45	1254.85	1599.55
Becn1	82.82	235.01	80.5	156.08	86.52	118.61
Mrps25	75.87	200.03	103.8	222.01	88.19	109.01
Ndufv2	363.71	815.12	381.11	963.57	349.39	257.38
Ndufb8	921.3	1939.55	1037.35	2753.82	1099.35	838.8
Rpl7a	1340.87	3194.65	1346.32	3189.67	1448.52	1267.12
Eef1g	502.6	1021.06	508.03	1376.64	472.81	973.32
Cnn3	65.34	164.74	74.79	165.98	90.42	69.95
Stub1	94.68	207.07	83.42	210.97	100.55	132
Tmed5	64.58	152.1	67.82	159.3	59.67	74.08
Ccni	73.02	164.27	75.57	185.38	66.3	146.37
Rpl36al	1777.3	4208.46	2079.87	4841.39	2340.8	2153
Rpn2	56.19	160.83	60.52	110.32	57.4	84.92
Mcm3	308.51	825.31	346.71	696.24	368.7	315.3
Atp5mpl	2426.6	6080.55	2828.45	6101.5	2672.93	2038.3
Pin4	286.85	852.94	355.84	594.66	332.5	290.66
Fau	3008.22	7779.53	3055.7	6255.58	3115.45	3146.18
Adrm1	76.93	176.21	80.4	186.95	80.32	80.61
Tbpl1	75.12	132.49	74.15	211.4	77.92	80.7
Gas5	1891.41	5422.01	1793.08	3099.8	1920.05	1993.43
Lrmp	183.2	445.59	163.83	353.56	209.9	223
Magohb	60.67	151.48	79.81	166.65	72.53	65.8
Rps24-ps3	50.04	135.54	50.29	94.3	50.36	30.96
Psmc3	80.07	186.73	92.89	208.32	87.9	86.85
Btg1	157.66	424.79	162.75	304.49	218.16	207.51
Ran	762.97	1919.19	785.67	1605.69	764.47	760.88
Nudcd2	108.38	282.79	119.41	232.6	131.57	132.94
Arpp19	748.07	1722.77	866.52	1950.6	799.21	616.23
Gm43126	181.99	315.27	147.96	416.88	200.8	951.8
Ssb	192.05	580.28	225.64	341.54	176.34	215.48
Psap	145.1	321.62	110.51	254.78	108.71	156.12
Cbx3	259.11	713.72	257.21	453.61	227.07	451.4
Psmb4	251.77	566.91	244.53	553.21	250.46	305.68
Camk2d	123.54	331.3	130.09	238.18	139.14	214.45
Rcc2	63.64	132.52	61.27	148.58	60.83	155.17
Anp32b	668.24	1800.97	588.88	1065.88	603.68	618.87
Eapp	130.52	302.98	135.27	295.38	134.24	122.71
Sod1	402.81	919.78	417.32	925.86	439.91	325.44
Cnot6	60.71	143.53	63.41	135.33	65.74	140.8
Pgk1	197.64	439.63	201.76	456.81	189.36	181.95
Pcna	374	867.54	425.4	921.15	414.63	294.02
Gm18194	88.52	211.38	86.33	180.5	93.95	106.5
Sub1	1916.29	4576.9	2874.87	5985.1	2466.16	1631.97
Psmb9	228.13	494.61	233.91	536.81	280.99	274.86
Ddrgk1	65.88	148.79	58.41	128.38	66.22	96.35
Set	806.22	2023.56	768.5	1479.97	672	1020.95
Tcp1	178.16	361.98	181.82	436.77	170.97	210.79
Hspd1	115.53	266.94	119.19	249.94	108.99	140.21
Etf1	63.41	128.61	76.95	182.22	57.14	119.61
Tnrc6a	134.77	270.02	97.55	233	99.9	215.8
Xrcc1	74.32	154.2	63.05	145.98	85.48	109.45
Tceal9	215.76	503.78	260.09	534.52	275.26	225.18
Ndufaf8	430.56	1031.76	385.13	767.14	425.81	623.92
Cox16	329.98	807.95	450.65	870.93	428.65	405.66
Ddx50	52.74	127.33	51.66	101.33	47.63	63.37
Sem1	478.19	1093.74	530.04	1102.29	499.2	473.98
Celf2	51.03	115.68	52.18	108.5	47.23	89.18
Tomm5	962.03	2100.65	1081.77	2332.56	1024.19	1112.14
Glrx3	156.62	325.69	176.94	399.73	170.35	178.26
Ppp1cb	211.65	443.38	176.95	396.55	149.11	163.25
Tuba1c	66.11	166.52	74.25	133.72	95.26	115.88
Sae1	231.31	498.19	244.22	526.03	250.78	295.1
Dnah14	103.42	228.03	88.31	185.23	72.47	101.26
Mrfap1	349.66	723.02	366.69	805.51	383.83	615.59
Csde1	80.84	166.21	70.67	156.06	68.95	93.07
Llph	159.83	401.12	191.21	334.52	184.89	160.63
Rps27a-ps2	87.41	245.32	108.11	154.24	74.25	118.46
H3f3b	1034.46	2303.33	1292.72	2590.52	1315.46	1334.32
Rtcb	69.6	156.72	66.97	132.2	67.91	93.01
Anapc13	478.99	826.91	507.46	1261.67	581.66	399.93
Cox7a2l	481.95	1220.47	445.84	743.56	483.16	744.79
Hnrnph3	63.92	154.27	51.66	91.74	58.22	58.72
Gng10	165.17	393.11	186.04	335.81	154.59	99.67
Srp9	508.72	1273.13	537.89	897.04	495.9	809.7
Sgo1	64.71	119.27	53.47	124.35	56.43	61.14
Sdha	107.39	228.19	104.08	212.7	97.95	97.3
Mtdh	123.26	254.02	112.87	236.92	103.35	219.03
H19	289.9	444.77	354.47	929.91	28.52	24.92
Pabpc1	1464.35	2834.74	1442.31	3189.08	1480.43	2605.18
Cct8	103.48	229.55	101.69	195.52	102.12	107.87
Ngdn	72.83	144.88	80.74	173.51	84.18	111.83
Eef1d	300.49	621.19	389.23	801.71	369.16	309.07
Eif4g2	246.73	564.24	253.7	462.9	226.13	274.16
Lsm7	898.09	1935.52	1206.93	2349.59	1140.43	870.86
Foxp1	129.59	244.47	124.75	276.14	135.98	232.56
Snrpc	100.47	211.17	126.49	251.28	122.71	105.54
Gm7846	211.2	357.89	209.43	500.91	246.73	143.46
Srp14	851.65	1929.63	999.33	1819.27	1235.54	791.6
Ncl	428.43	1048.1	386.4	631.66	372.33	392.07
Hmgn5	70.51	179.98	74.76	113.2	68.47	76.04
Gm9794	541.06	1372.96	784.79	1199.7	884.35	713.77
Npm1	1354.69	3437.31	1532.43	2334.41	1423.9	1469.99
Pdap1	67.13	100.83	67.44	172.47	75.24	57.1
Hsp90ab1	775.74	1710.6	747.02	1377.42	727.8	1115.93
Rps15	3370.72	6715.34	3700.99	7607.63	3714.26	3599.58
Osgep	111.87	215.48	93.88	199.17	102.75	96.22
Ppp1cc	263.86	461.84	242.79	554.87	277.56	309.57
Tra2a	84.48	176.73	73.61	141.66	65.7	78.2
